# Supplementary material for: Tutorial: Guidelines for Single-Cell RT-qPCR
Source: Cells. 2021 Sep 30;10(10):2607. doi: 10.3390/cells10102607 (PMC8534298; doi:10.3390/cells10102607)
Supplement: Supplementary file 1 [file cells-10-02607-s001.zip]

Archive with 1 entries (1 files):
- cells-1358813-supplementary.pdf
